# Supplementary material for: Ophthalmic Formulations for the Treatment of Allergic Conjunctivitis and Their Effect on the Ocular Surface: A Review of Safety and Tolerability Assessments in Clinical Trials
Source: J Clin Med. 2024 Nov 16;13(22):6903. doi: 10.3390/jcm13226903 (PMC11595245; doi:10.3390/jcm13226903)
Supplement: Supplementary file 1 [file jcm-13-06903-s001.zip]

Archive with 1 entries (1 files):
- jcm-3252815-supplementary.pdf
